# Supplementary material for: A role for immunohistochemical stains in perinatal brain autopsies
Source: J Neuropathol Exp Neurol. 2024 Mar 4;83(5):345–56. doi: 10.1093/jnen/nlae019 (PMC11029462; doi:10.1093/jnen/nlae019)
Supplement: nlae019_Supplementary_Data [file nlae019_supplementary_data.zip]

Archive with 2 entries (1 files):
- nlae019_Supplementary_Data/
- nlae019_Supplementary_Data/Supplemental Figure 1.jpg
